# Supplementary material for: Identification of Paired-related Homeobox Protein 1 as a key mesenchymal transcription factor in pulmonary fibrosis
Source: eLife. 2023 Jun 1;12:e79840. doi: 10.7554/eLife.79840 (PMC10275639; doi:10.7554/eLife.79840)
Supplement: Figure 1—source data 1. — Labelled (.pdf) and raw (folder) blot images showed in panel C are also included. [file elife-79840-fig1-data1.zip]

Archive with 14 entries (12 files):
- Figure 1 - source data/
- __MACOSX/._Figure 1 - source data
- Figure 1 - source data/.DS_Store
- __MACOSX/Figure 1 - source data/._.DS_Store
- Figure 1 - source data/Blot-MainFigures-labelled.pdf
- __MACOSX/Figure 1 - source data/._Blot-MainFigures-labelled.pdf
- Figure 1 - source data/Blot Figure 1C/
- __MACOSX/Figure 1 - source data/._Blot Figure 1C
- Figure 1 - source data/Figure 1 - source data.xlsx
- __MACOSX/Figure 1 - source data/._Figure 1 - source data.xlsx
- Figure 1 - source data/Blot Figure 1C/Lane_PRRX1-1C.tif
- __MACOSX/Figure 1 - source data/Blot Figure 1C/._Lane_PRRX1-1C.tif
- Figure 1 - source data/Blot Figure 1C/Lane_ACTB-1C.tif
- __MACOSX/Figure 1 - source data/Blot Figure 1C/._Lane_ACTB-1C.tif
