# Supplementary material for: Identification of Paired-related Homeobox Protein 1 as a key mesenchymal transcription factor in pulmonary fibrosis
Source: eLife. 2023 Jun 1;12:e79840. doi: 10.7554/eLife.79840 (PMC10275639; doi:10.7554/eLife.79840)
Supplement: Figure 1—figure supplement 1—source data 1. [file elife-79840-fig1-figsupp1-data1.zip]

Archive with 4 entries (3 files):
- Figure 1 -figure supplement 1 - source data/
- __MACOSX/._Figure 1 -figure supplement 1 - source data
- Figure 1 -figure supplement 1 - source data/Figure 1 - Supplement S1 - source data.xlsx
- __MACOSX/Figure 1 -figure supplement 1 - source data/._Figure 1 - Supplement S1 - source data.xlsx
