# Supplementary material for: Identification of Paired-related Homeobox Protein 1 as a key mesenchymal transcription factor in pulmonary fibrosis
Source: eLife. 2023 Jun 1;12:e79840. doi: 10.7554/eLife.79840 (PMC10275639; doi:10.7554/eLife.79840)
Supplement: Figure 1—figure supplement 1—source data 1. [file elife-79840-fig1-figsupp1-data1.zip › Figure 1 -figure supplement 1 - source data/Figure 1 - Supplement S1 - source data.xlsx]

## Sheet:  Figure1 - S1A
Figure 1-figure supplement 1A
PRRX1 IHC
Control	IPF
0.0689502	0.212514
0.0407205	0.145227
0.0442147	0.158232
0.0438213	0.103943
0.0375602	0.121511
	0.185302
