# Supplementary material for: Identification of Paired-related Homeobox Protein 1 as a key mesenchymal transcription factor in pulmonary fibrosis
Source: eLife. 2023 Jun 1;12:e79840. doi: 10.7554/eLife.79840 (PMC10275639; doi:10.7554/eLife.79840)
Supplement: Figure 2—source data 1. — Labelled (.pdf) and raw (folder) blot images showed in panel E are also included. [file elife-79840-fig2-data1.zip]

Archive with 16 entries (14 files):
- Figure 2 - source data/
- __MACOSX/._Figure 2 - source data
- Figure 2 - source data/.DS_Store
- __MACOSX/Figure 2 - source data/._.DS_Store
- Figure 2 - source data/Blot-MainFigures-labelled.pdf
- __MACOSX/Figure 2 - source data/._Blot-MainFigures-labelled.pdf
- Figure 2 - source data/Blot Figure 2E/
- __MACOSX/Figure 2 - source data/._Blot Figure 2E
- Figure 2 - source data/Figure 2 - source data.xlsx
- __MACOSX/Figure 2 - source data/._Figure 2 - source data.xlsx
- Figure 2 - source data/Blot Figure 2E/.DS_Store
- __MACOSX/Figure 2 - source data/Blot Figure 2E/._.DS_Store
- Figure 2 - source data/Blot Figure 2E/Lane_TUB-2E.tiff
- __MACOSX/Figure 2 - source data/Blot Figure 2E/._Lane_TUB-2E.tiff
- Figure 2 - source data/Blot Figure 2E/Lane_PRRX1-2E.tiff
- __MACOSX/Figure 2 - source data/Blot Figure 2E/._Lane_PRRX1-2E.tiff
