# Supplementary material for: Identification of Paired-related Homeobox Protein 1 as a key mesenchymal transcription factor in pulmonary fibrosis
Source: eLife. 2023 Jun 1;12:e79840. doi: 10.7554/eLife.79840 (PMC10275639; doi:10.7554/eLife.79840)
Supplement: Figure 3—source data 1. [file elife-79840-fig3-data1.zip]

Archive with 6 entries (5 files):
- Figure 3 - source data/
- __MACOSX/._Figure 3 - source data
- Figure 3 - source data/.DS_Store
- __MACOSX/Figure 3 - source data/._.DS_Store
- Figure 3 - source data/ Figure 3 - source data.xlsx
- __MACOSX/Figure 3 - source data/._ Figure 3 - source data.xlsx
