# Supplementary material for: Identification of Paired-related Homeobox Protein 1 as a key mesenchymal transcription factor in pulmonary fibrosis
Source: eLife. 2023 Jun 1;12:e79840. doi: 10.7554/eLife.79840 (PMC10275639; doi:10.7554/eLife.79840)
Supplement: Figure 3—figure supplement 1—source data 1. — Labelled (.pdf) and raw (folder) blot images showed in panels A,D, and E are also included. [file elife-79840-fig3-figsupp1-data1.zip]

Archive with 43 entries (38 files):
- Figure 3-figure supplement 1 - source data/
- __MACOSX/._Figure 3-figure supplement 1 - source data
- Figure 3-figure supplement 1 - source data/.DS_Store
- __MACOSX/Figure 3-figure supplement 1 - source data/._.DS_Store
- Figure 3-figure supplement 1 - source data/Figure 3 - Supplement S1 - source data.xlsx
- __MACOSX/Figure 3-figure supplement 1 - source data/._Figure 3 - Supplement S1 - source data.xlsx
- Figure 3-figure supplement 1 - source data/Blot-SupFigures-labelled.pdf
- __MACOSX/Figure 3-figure supplement 1 - source data/._Blot-SupFigures-labelled.pdf
- Figure 3-figure supplement 1 - source data/Blot Figure 3  - figure supplement 1/
- __MACOSX/Figure 3-figure supplement 1 - source data/._Blot Figure 3  - figure supplement 1
- Figure 3-figure supplement 1 - source data/Blot Figure 3  - figure supplement 1/.DS_Store
- __MACOSX/Figure 3-figure supplement 1 - source data/Blot Figure 3  - figure supplement 1/._.DS_Store
- Figure 3-figure supplement 1 - source data/Blot Figure 3  - figure supplement 1/Figure 3-S1D/
- __MACOSX/Figure 3-figure supplement 1 - source data/Blot Figure 3  - figure supplement 1/._Figure 3-S1D
- Figure 3-figure supplement 1 - source data/Blot Figure 3  - figure supplement 1/Figure 3-S1E/
- __MACOSX/Figure 3-figure supplement 1 - source data/Blot Figure 3  - figure supplement 1/._Figure 3-S1E
- Figure 3-figure supplement 1 - source data/Blot Figure 3  - figure supplement 1/Figure 3-S1A/
- __MACOSX/Figure 3-figure supplement 1 - source data/Blot Figure 3  - figure supplement 1/._Figure 3-S1A
- Figure 3-figure supplement 1 - source data/Blot Figure 3  - figure supplement 1/Figure 3-S1D/Lane_PRRX1-Control-3S1D.tiff
- __MACOSX/Figure 3-figure supplement 1 - source data/Blot Figure 3  - figure supplement 1/Figure 3-S1D/._Lane_PRRX1-Control-3S1D.tiff
- Figure 3-figure supplement 1 - source data/Blot Figure 3  - figure supplement 1/Figure 3-S1D/Lane_GAPDH-IPF-3S1D.tiff
- __MACOSX/Figure 3-figure supplement 1 - source data/Blot Figure 3  - figure supplement 1/Figure 3-S1D/._Lane_GAPDH-IPF-3S1D.tiff
- Figure 3-figure supplement 1 - source data/Blot Figure 3  - figure supplement 1/Figure 3-S1D/Lane_GAPDH-Control-3S1D.tiff
- Figure 3-figure supplement 1 - source data/Blot Figure 3  - figure supplement 1/Figure 3-S1D/Lane_PRRX1-IPF-3S1D.tiff
- __MACOSX/Figure 3-figure supplement 1 - source data/Blot Figure 3  - figure supplement 1/Figure 3-S1D/._Lane_PRRX1-IPF-3S1D.tiff
- Figure 3-figure supplement 1 - source data/Blot Figure 3  - figure supplement 1/Figure 3-S1E/Lane-IPF-GAPDH-3S1E.tiff
- __MACOSX/Figure 3-figure supplement 1 - source data/Blot Figure 3  - figure supplement 1/Figure 3-S1E/._Lane-IPF-GAPDH-3S1E.tiff
- Figure 3-figure supplement 1 - source data/Blot Figure 3  - figure supplement 1/Figure 3-S1E/Lane-control-PRRX1-3S1E.tiff
- __MACOSX/Figure 3-figure supplement 1 - source data/Blot Figure 3  - figure supplement 1/Figure 3-S1E/._Lane-control-PRRX1-3S1E.tiff
- Figure 3-figure supplement 1 - source data/Blot Figure 3  - figure supplement 1/Figure 3-S1E/Lane-IPF-PRRX1-3S1E.tiff
- __MACOSX/Figure 3-figure supplement 1 - source data/Blot Figure 3  - figure supplement 1/Figure 3-S1E/._Lane-IPF-PRRX1-3S1E.tiff
- Figure 3-figure supplement 1 - source data/Blot Figure 3  - figure supplement 1/Figure 3-S1E/Lane-control-GAPDH-3S1E.tiff
- __MACOSX/Figure 3-figure supplement 1 - source data/Blot Figure 3  - figure supplement 1/Figure 3-S1E/._Lane-control-GAPDH-3S1E.tiff
- Figure 3-figure supplement 1 - source data/Blot Figure 3  - figure supplement 1/Figure 3-S1A/Lane-control-GAPDH-3S1A.tiff
- __MACOSX/Figure 3-figure supplement 1 - source data/Blot Figure 3  - figure supplement 1/Figure 3-S1A/._Lane-control-GAPDH-3S1A.tiff
- Figure 3-figure supplement 1 - source data/Blot Figure 3  - figure supplement 1/Figure 3-S1A/Lane-IPF-PRRX1-3S1A.tiff
- __MACOSX/Figure 3-figure supplement 1 - source data/Blot Figure 3  - figure supplement 1/Figure 3-S1A/._Lane-IPF-PRRX1-3S1A.tiff
- Figure 3-figure supplement 1 - source data/Blot Figure 3  - figure supplement 1/Figure 3-S1A/.DS_Store
- __MACOSX/Figure 3-figure supplement 1 - source data/Blot Figure 3  - figure supplement 1/Figure 3-S1A/._.DS_Store
- Figure 3-figure supplement 1 - source data/Blot Figure 3  - figure supplement 1/Figure 3-S1A/Lane-control-PRRX1-3S1A.tiff
- __MACOSX/Figure 3-figure supplement 1 - source data/Blot Figure 3  - figure supplement 1/Figure 3-S1A/._Lane-control-PRRX1-3S1A.tiff
- Figure 3-figure supplement 1 - source data/Blot Figure 3  - figure supplement 1/Figure 3-S1A/Lane-IPF-GAPDH-3S1A.tiff
- __MACOSX/Figure 3-figure supplement 1 - source data/Blot Figure 3  - figure supplement 1/Figure 3-S1A/._Lane-IPF-GAPDH-3S1A.tiff
