# Supplementary material for: Identification of Paired-related Homeobox Protein 1 as a key mesenchymal transcription factor in pulmonary fibrosis
Source: eLife. 2023 Jun 1;12:e79840. doi: 10.7554/eLife.79840 (PMC10275639; doi:10.7554/eLife.79840)
Supplement: Figure 4—source data 1. [file elife-79840-fig4-data1.zip]

Archive with 20 entries (18 files):
- Figure 4 - source data/
- __MACOSX/._Figure 4 - source data
- Figure 4 - source data/.DS_Store
- __MACOSX/Figure 4 - source data/._.DS_Store
- Figure 4 - source data/Blot-MainFigures-labelled.pdf
- __MACOSX/Figure 4 - source data/._Blot-MainFigures-labelled.pdf
- Figure 4 - source data/ Figure 4 - source data.xlsx
- __MACOSX/Figure 4 - source data/._ Figure 4 - source data.xlsx
- Figure 4 - source data/ blot Figure 4B/
- __MACOSX/Figure 4 - source data/._ blot Figure 4B
- Figure 4 - source data/ blot Figure 4B/Lane-IPF-GAPDH-4B.tif
- __MACOSX/Figure 4 - source data/ blot Figure 4B/._Lane-IPF-GAPDH-4B.tif
- Figure 4 - source data/ blot Figure 4B/.DS_Store
- __MACOSX/Figure 4 - source data/ blot Figure 4B/._.DS_Store
- Figure 4 - source data/ blot Figure 4B/Lane-Control-GAPDH-4B.tif
- __MACOSX/Figure 4 - source data/ blot Figure 4B/._Lane-Control-GAPDH-4B.tif
- Figure 4 - source data/ blot Figure 4B/Lane-control-PRRX1-4B.tif
- __MACOSX/Figure 4 - source data/ blot Figure 4B/._Lane-control-PRRX1-4B.tif
- Figure 4 - source data/ blot Figure 4B/Lane-IPF-PRRX1-4B.tif
- __MACOSX/Figure 4 - source data/ blot Figure 4B/._Lane-IPF-PRRX1-4B.tif
