# Supplementary material for: Identification of Paired-related Homeobox Protein 1 as a key mesenchymal transcription factor in pulmonary fibrosis
Source: eLife. 2023 Jun 1;12:e79840. doi: 10.7554/eLife.79840 (PMC10275639; doi:10.7554/eLife.79840)
Supplement: Figure 4—figure supplement 1—source data 1. [file elife-79840-fig4-figsupp1-data1.zip › Figure 4-figure supplement 1 - source data/Figure 4 - supplemental Figure 1 - source data.xlsx]

## Sheet: Figure 4 S1B
Supplemental Figure S4B
BrdU incorporation
Control		IPF
PRRX1 siRNA#1	PRRX1 siRNA#2	PRRX1 siRNA#1	PRRX1 siRNA#2
0.868604	0.800858	0.7455	0.3126
0.7806	0.5649	0.822407	0.853986
0.64268	0.587924	0.813327	0.893693
0.762956	0.755854	0.877214	0.918734
0.909526	0.842622	0.87995	0.855198

## Sheet: Figure 4 S1C
Supplemental Figure S4C
MKI67 mRNA					CDKN2A mRNA					CDKN1A mRNA					TP53 mRNA
Control		IPF			Control		IPF			Control		IPF			Control		IPF
PRRX1 siRNA#1	PRRX1 siRNA#2	PRRX1 siRNA#1	PRRX1 siRNA#2		PRRX1 siRNA#1	PRRX1 siRNA#2	PRRX1 siRNA#1	PRRX1 siRNA#2		PRRX1 siRNA#1	PRRX1 siRNA#2	PRRX1 siRNA#1	PRRX1 siRNA#2		PRRX1 siRNA#1	PRRX1 siRNA#2	PRRX1 siRNA#1	PRRX1 siRNA#2
0.25	0.26	0.6	0.61		1.05127	1.27791	1.01608	1.30569		1.48128	2.22401	1.86725	1.49718		0.826249	1.10885	1.15859	0.908127
0.41	0.15	1.17	0.67		1.22057	1.57271	1.5098	1.57349		1.1617	1.44414	2.56007	1.9259		1.00347	1.27115	1.60704	1.42572
1.03	0.7	0.75	0.63		1.49818	1.95736	1.54583	1.39556		1.58549	1.7122	1.58041	1.07695		1.14937	1.46154	1.21059	0.998991
0.95	0.09	0.56	0.5		1.24379	2.03326	1.15129	1.50304		1.38914	1.67006	1.12363	1.21225		0.978272	1.6739	1.0644	1.26814
0.31	0.31	0.6	0.39		1.90979	2.70919	0.963387	1.32565		1.51767	2.34815	1.00879	1.36137		1.29917	2.24143	0.749451	1.4115
0.71	0.5	0.37	0.43		1.71603	3.00231	1.34362	1.81482		0.794842	1.16389	1.63322	1.68716		1.55798	2.57153	1.23114	1.64676
0.52	0.54	0.25	0.26		1.40332	2.65742	2.33268	4.62702		1.82775	2.12083	3.40317	4.52889		1.31449	1.79778	2.4815	4.23456
0.73	0.54	0.65	0.26		2.18692	2.33783	1.52814	2.32852		2.14138	1.90521	1.56866	1.5418		1.46133	1.45488	1.07168	1.58983
					1.15424	3.22391	0.889335	1.24828		1.20384	2.71255	1.59474	1.87323		1.0851	2.87348	0.882668	1.14078
					1.30922	2.06348	1.42971	1.54981		1.57287	1.46011	2.27806	1.50768		1.13626	1.65177	1.1628	1.02788
