# Supplementary material for: Identification of Paired-related Homeobox Protein 1 as a key mesenchymal transcription factor in pulmonary fibrosis
Source: eLife. 2023 Jun 1;12:e79840. doi: 10.7554/eLife.79840 (PMC10275639; doi:10.7554/eLife.79840)
Supplement: Figure 5—source data 1. — Labelled (.pdf) and raw (folder) blot images showed in panels B and E are also included. [file elife-79840-fig5-data1.zip]

Archive with 26 entries (23 files):
- Figure 5 - source data/
- __MACOSX/._Figure 5 - source data
- Figure 5 - source data/ blot Figure 5B/
- __MACOSX/Figure 5 - source data/._ blot Figure 5B
- Figure 5 - source data/ blot Figure 5E/
- __MACOSX/Figure 5 - source data/._ blot Figure 5E
- Figure 5 - source data/.DS_Store
- __MACOSX/Figure 5 - source data/._.DS_Store
- Figure 5 - source data/Blot-MainFigures-labelled.pdf
- __MACOSX/Figure 5 - source data/._Blot-MainFigures-labelled.pdf
- Figure 5 - source data/ Figure 5 - source data.xlsx
- __MACOSX/Figure 5 - source data/._ Figure 5 - source data.xlsx
- Figure 5 - source data/ blot Figure 5B/Lane-ACTA2-GAPDH-control-5B.tiff
- __MACOSX/Figure 5 - source data/ blot Figure 5B/._Lane-ACTA2-GAPDH-control-5B.tiff
- Figure 5 - source data/ blot Figure 5B/.DS_Store
- __MACOSX/Figure 5 - source data/ blot Figure 5B/._.DS_Store
- Figure 5 - source data/ blot Figure 5B/Lane-ACTA2-GAPDH-IPF-5B.tiff
- __MACOSX/Figure 5 - source data/ blot Figure 5B/._Lane-ACTA2-GAPDH-IPF-5B.tiff
- Figure 5 - source data/ blot Figure 5E/Lane-totSMAD-5E.tiff
- __MACOSX/Figure 5 - source data/ blot Figure 5E/._Lane-totSMAD-5E.tiff
- Figure 5 - source data/ blot Figure 5E/.DS_Store
- __MACOSX/Figure 5 - source data/ blot Figure 5E/._.DS_Store
- Figure 5 - source data/ blot Figure 5E/Lane-pSMAD-5E.tiff
- __MACOSX/Figure 5 - source data/ blot Figure 5E/._Lane-pSMAD-5E.tiff
- Figure 5 - source data/ blot Figure 5E/Lane-GAPDH-5E.tiff
- __MACOSX/Figure 5 - source data/ blot Figure 5E/._Lane-GAPDH-5E.tiff
