# Supplementary material for: Identification of Paired-related Homeobox Protein 1 as a key mesenchymal transcription factor in pulmonary fibrosis
Source: eLife. 2023 Jun 1;12:e79840. doi: 10.7554/eLife.79840 (PMC10275639; doi:10.7554/eLife.79840)
Supplement: Figure 5—figure supplement 2—source data 1. — Labelled (.pdf) and raw (folder) blot images showed in panel C are also included. [file elife-79840-fig5-figsupp2-data1.zip]

Archive with 26 entries (23 files):
- Figure 5 - supplement Figure 2 - source data/
- __MACOSX/._Figure 5 - supplement Figure 2 - source data
- Figure 5 - supplement Figure 2 - source data/.DS_Store
- __MACOSX/Figure 5 - supplement Figure 2 - source data/._.DS_Store
- Figure 5 - supplement Figure 2 - source data/Figure 5 - supplement Figure 2 - source data.xlsx
- __MACOSX/Figure 5 - supplement Figure 2 - source data/._Figure 5 - supplement Figure 2 - source data.xlsx
- Figure 5 - supplement Figure 2 - source data/blot Figure 5 - figure supplement S2/
- __MACOSX/Figure 5 - supplement Figure 2 - source data/._blot Figure 5 - figure supplement S2
- Figure 5 - supplement Figure 2 - source data/Blot-SupFigures-labelled.pdf
- __MACOSX/Figure 5 - supplement Figure 2 - source data/._Blot-SupFigures-labelled.pdf
- Figure 5 - supplement Figure 2 - source data/blot Figure 5 - figure supplement S2/Figure 5-S2C/
- __MACOSX/Figure 5 - supplement Figure 2 - source data/blot Figure 5 - figure supplement S2/._Figure 5-S2C
- Figure 5 - supplement Figure 2 - source data/blot Figure 5 - figure supplement S2/.DS_Store
- __MACOSX/Figure 5 - supplement Figure 2 - source data/blot Figure 5 - figure supplement S2/._.DS_Store
- Figure 5 - supplement Figure 2 - source data/blot Figure 5 - figure supplement S2/Figure 5-S2C/Lane-COL1-IPF-5S2C.tiff
- __MACOSX/Figure 5 - supplement Figure 2 - source data/blot Figure 5 - figure supplement S2/Figure 5-S2C/._Lane-COL1-IPF-5S2C.tiff
- Figure 5 - supplement Figure 2 - source data/blot Figure 5 - figure supplement S2/Figure 5-S2C/Lane-GAPDH-Control-5S2C.tiff
- __MACOSX/Figure 5 - supplement Figure 2 - source data/blot Figure 5 - figure supplement S2/Figure 5-S2C/._Lane-GAPDH-Control-5S2C.tiff
- Figure 5 - supplement Figure 2 - source data/blot Figure 5 - figure supplement S2/Figure 5-S2C/Lane-GAPDH-IPF-5S2C.tiff
- __MACOSX/Figure 5 - supplement Figure 2 - source data/blot Figure 5 - figure supplement S2/Figure 5-S2C/._Lane-GAPDH-IPF-5S2C.tiff
- Figure 5 - supplement Figure 2 - source data/blot Figure 5 - figure supplement S2/Figure 5-S2C/Lane-COL1-Control-5S2C.tiff
- __MACOSX/Figure 5 - supplement Figure 2 - source data/blot Figure 5 - figure supplement S2/Figure 5-S2C/._Lane-COL1-Control-5S2C.tiff
- Figure 5 - supplement Figure 2 - source data/blot Figure 5 - figure supplement S2/Figure 5-S2C/Lane-FN1-IPF-5S2C.tiff
- __MACOSX/Figure 5 - supplement Figure 2 - source data/blot Figure 5 - figure supplement S2/Figure 5-S2C/._Lane-FN1-IPF-5S2C.tiff
- Figure 5 - supplement Figure 2 - source data/blot Figure 5 - figure supplement S2/Figure 5-S2C/Lane-FN1-Control-5S2C.tiff
- __MACOSX/Figure 5 - supplement Figure 2 - source data/blot Figure 5 - figure supplement S2/Figure 5-S2C/._Lane-FN1-Control-5S2C.tiff
