# Supplementary material for: Identification of Paired-related Homeobox Protein 1 as a key mesenchymal transcription factor in pulmonary fibrosis
Source: eLife. 2023 Jun 1;12:e79840. doi: 10.7554/eLife.79840 (PMC10275639; doi:10.7554/eLife.79840)
Supplement: Figure 5—figure supplement 4—source data 1. — Labelled (.pdf) and raw (folder) blot images showed in panels B and D are also included. [file elife-79840-fig5-figsupp4-data1.zip]

Archive with 48 entries (42 files):
- Figure 5 - supplement Figure 4 - source data/
- __MACOSX/._Figure 5 - supplement Figure 4 - source data
- Figure 5 - supplement Figure 4 - source data/.DS_Store
- __MACOSX/Figure 5 - supplement Figure 4 - source data/._.DS_Store
- Figure 5 - supplement Figure 4 - source data/Figure 5 - supplement Figure 4 - source data.xlsx
- __MACOSX/Figure 5 - supplement Figure 4 - source data/._Figure 5 - supplement Figure 4 - source data.xlsx
- Figure 5 - supplement Figure 4 - source data/blot Figure 5 - figure supplement S4/
- __MACOSX/Figure 5 - supplement Figure 4 - source data/._blot Figure 5 - figure supplement S4
- Figure 5 - supplement Figure 4 - source data/Blot-SupFigures-labelled.pdf
- __MACOSX/Figure 5 - supplement Figure 4 - source data/._Blot-SupFigures-labelled.pdf
- Figure 5 - supplement Figure 4 - source data/blot Figure 5 - figure supplement S4/Figure 5-S4A/
- __MACOSX/Figure 5 - supplement Figure 4 - source data/blot Figure 5 - figure supplement S4/._Figure 5-S4A
- Figure 5 - supplement Figure 4 - source data/blot Figure 5 - figure supplement S4/.DS_Store
- __MACOSX/Figure 5 - supplement Figure 4 - source data/blot Figure 5 - figure supplement S4/._.DS_Store
- Figure 5 - supplement Figure 4 - source data/blot Figure 5 - figure supplement S4/Figure 5-S4C/
- __MACOSX/Figure 5 - supplement Figure 4 - source data/blot Figure 5 - figure supplement S4/._Figure 5-S4C
- Figure 5 - supplement Figure 4 - source data/blot Figure 5 - figure supplement S4/Figure 5-S4D/
- __MACOSX/Figure 5 - supplement Figure 4 - source data/blot Figure 5 - figure supplement S4/._Figure 5-S4D
- Figure 5 - supplement Figure 4 - source data/blot Figure 5 - figure supplement S4/Figure 5-S4B/
- __MACOSX/Figure 5 - supplement Figure 4 - source data/blot Figure 5 - figure supplement S4/._Figure 5-S4B
- Figure 5 - supplement Figure 4 - source data/blot Figure 5 - figure supplement S4/Figure 5-S4A/.DS_Store
- __MACOSX/Figure 5 - supplement Figure 4 - source data/blot Figure 5 - figure supplement S4/Figure 5-S4A/._.DS_Store
- Figure 5 - supplement Figure 4 - source data/blot Figure 5 - figure supplement S4/Figure 5-S4A/Lane-Control-TGFBR2-5S4A.tif
- __MACOSX/Figure 5 - supplement Figure 4 - source data/blot Figure 5 - figure supplement S4/Figure 5-S4A/._Lane-Control-TGFBR2-5S4A.tif
- Figure 5 - supplement Figure 4 - source data/blot Figure 5 - figure supplement S4/Figure 5-S4A/Lane_GAPDH_IPF-5S4A.tiff
- __MACOSX/Figure 5 - supplement Figure 4 - source data/blot Figure 5 - figure supplement S4/Figure 5-S4A/._Lane_GAPDH_IPF-5S4A.tiff
- Figure 5 - supplement Figure 4 - source data/blot Figure 5 - figure supplement S4/Figure 5-S4A/Lane-Control-GAPDH-5S4A.tif
- __MACOSX/Figure 5 - supplement Figure 4 - source data/blot Figure 5 - figure supplement S4/Figure 5-S4A/._Lane-Control-GAPDH-5S4A.tif
- Figure 5 - supplement Figure 4 - source data/blot Figure 5 - figure supplement S4/Figure 5-S4A/Lane_TGFBR2_IPF-5S4A.tiff
- __MACOSX/Figure 5 - supplement Figure 4 - source data/blot Figure 5 - figure supplement S4/Figure 5-S4A/._Lane_TGFBR2_IPF-5S4A.tiff
- Figure 5 - supplement Figure 4 - source data/blot Figure 5 - figure supplement S4/Figure 5-S4C/.DS_Store
- __MACOSX/Figure 5 - supplement Figure 4 - source data/blot Figure 5 - figure supplement S4/Figure 5-S4C/._.DS_Store
- Figure 5 - supplement Figure 4 - source data/blot Figure 5 - figure supplement S4/Figure 5-S4C/Lane-GAPDH-5S4C.tif
- __MACOSX/Figure 5 - supplement Figure 4 - source data/blot Figure 5 - figure supplement S4/Figure 5-S4C/._Lane-GAPDH-5S4C.tif
- Figure 5 - supplement Figure 4 - source data/blot Figure 5 - figure supplement S4/Figure 5-S4C/Lane-PPM1A-5S4C.tif
- __MACOSX/Figure 5 - supplement Figure 4 - source data/blot Figure 5 - figure supplement S4/Figure 5-S4C/._Lane-PPM1A-5S4C.tif
- Figure 5 - supplement Figure 4 - source data/blot Figure 5 - figure supplement S4/Figure 5-S4D/Lane-totSMAD2:3-5S4D.tiff
- __MACOSX/Figure 5 - supplement Figure 4 - source data/blot Figure 5 - figure supplement S4/Figure 5-S4D/._Lane-totSMAD2:3-5S4D.tiff
- Figure 5 - supplement Figure 4 - source data/blot Figure 5 - figure supplement S4/Figure 5-S4D/.DS_Store
- __MACOSX/Figure 5 - supplement Figure 4 - source data/blot Figure 5 - figure supplement S4/Figure 5-S4D/._.DS_Store
- Figure 5 - supplement Figure 4 - source data/blot Figure 5 - figure supplement S4/Figure 5-S4D/Lane-PSMAD3-5S4D.tiff
- __MACOSX/Figure 5 - supplement Figure 4 - source data/blot Figure 5 - figure supplement S4/Figure 5-S4D/._Lane-PSMAD3-5S4D.tiff
- Figure 5 - supplement Figure 4 - source data/blot Figure 5 - figure supplement S4/Figure 5-S4D/Lane-GAPDH-5S4D.tiff
- __MACOSX/Figure 5 - supplement Figure 4 - source data/blot Figure 5 - figure supplement S4/Figure 5-S4D/._Lane-GAPDH-5S4D.tiff
- Figure 5 - supplement Figure 4 - source data/blot Figure 5 - figure supplement S4/Figure 5-S4B/Lane-PPM1A-5S4B.tiff
- __MACOSX/Figure 5 - supplement Figure 4 - source data/blot Figure 5 - figure supplement S4/Figure 5-S4B/._Lane-PPM1A-5S4B.tiff
- Figure 5 - supplement Figure 4 - source data/blot Figure 5 - figure supplement S4/Figure 5-S4B/Lane-PPM1A-5S4B.tif
- __MACOSX/Figure 5 - supplement Figure 4 - source data/blot Figure 5 - figure supplement S4/Figure 5-S4B/._Lane-PPM1A-5S4B.tif
