# Supplementary material for: Identification of Paired-related Homeobox Protein 1 as a key mesenchymal transcription factor in pulmonary fibrosis
Source: eLife. 2023 Jun 1;12:e79840. doi: 10.7554/eLife.79840 (PMC10275639; doi:10.7554/eLife.79840)
Supplement: Figure 5—figure supplement 5—source data 1. — Labelled (.pdf) and raw (folder) blot images showed in panels A and C are also included. [file elife-79840-fig5-figsupp5-data1.zip]

Archive with 28 entries (24 files):
- Figure 5 - supplement Figure 5 - source data/
- __MACOSX/._Figure 5 - supplement Figure 5 - source data
- Figure 5 - supplement Figure 5 - source data/.DS_Store
- __MACOSX/Figure 5 - supplement Figure 5 - source data/._.DS_Store
- Figure 5 - supplement Figure 5 - source data/blot Figure 5 - figure supplement S5/
- __MACOSX/Figure 5 - supplement Figure 5 - source data/._blot Figure 5 - figure supplement S5
- Figure 5 - supplement Figure 5 - source data/Blot-SupFigures-labelled.pdf
- __MACOSX/Figure 5 - supplement Figure 5 - source data/._Blot-SupFigures-labelled.pdf
- Figure 5 - supplement Figure 5 - source data/Figure 5 - supplement Figure 5 - source data.xlsx
- __MACOSX/Figure 5 - supplement Figure 5 - source data/._Figure 5 - supplement Figure 5 - source data.xlsx
- Figure 5 - supplement Figure 5 - source data/blot Figure 5 - figure supplement S5/.DS_Store
- __MACOSX/Figure 5 - supplement Figure 5 - source data/blot Figure 5 - figure supplement S5/._.DS_Store
- Figure 5 - supplement Figure 5 - source data/blot Figure 5 - figure supplement S5/Figure 5-S5C/
- __MACOSX/Figure 5 - supplement Figure 5 - source data/blot Figure 5 - figure supplement S5/._Figure 5-S5C
- Figure 5 - supplement Figure 5 - source data/blot Figure 5 - figure supplement S5/Figure 5-S5A/
- __MACOSX/Figure 5 - supplement Figure 5 - source data/blot Figure 5 - figure supplement S5/._Figure 5-S5A
- Figure 5 - supplement Figure 5 - source data/blot Figure 5 - figure supplement S5/Figure 5-S5C/Lane-ACTA2-5S5C.tif
- __MACOSX/Figure 5 - supplement Figure 5 - source data/blot Figure 5 - figure supplement S5/Figure 5-S5C/._Lane-ACTA2-5S5C.tif
- Figure 5 - supplement Figure 5 - source data/blot Figure 5 - figure supplement S5/Figure 5-S5C/Lane-COL1-5S5C.tif
- __MACOSX/Figure 5 - supplement Figure 5 - source data/blot Figure 5 - figure supplement S5/Figure 5-S5C/._Lane-COL1-5S5C.tif
- Figure 5 - supplement Figure 5 - source data/blot Figure 5 - figure supplement S5/Figure 5-S5C/Lane-FN1-5S5C.tif
- __MACOSX/Figure 5 - supplement Figure 5 - source data/blot Figure 5 - figure supplement S5/Figure 5-S5C/._Lane-FN1-5S5C.tif
- Figure 5 - supplement Figure 5 - source data/blot Figure 5 - figure supplement S5/Figure 5-S5C/Lane-bTUB-5S5C.tif
- __MACOSX/Figure 5 - supplement Figure 5 - source data/blot Figure 5 - figure supplement S5/Figure 5-S5C/._Lane-bTUB-5S5C.tif
- Figure 5 - supplement Figure 5 - source data/blot Figure 5 - figure supplement S5/Figure 5-S5A/Lane-TUB-5S5A.tif
- __MACOSX/Figure 5 - supplement Figure 5 - source data/blot Figure 5 - figure supplement S5/Figure 5-S5A/._Lane-TUB-5S5A.tif
- Figure 5 - supplement Figure 5 - source data/blot Figure 5 - figure supplement S5/Figure 5-S5A/Lane-PRRX1-5S5A.tif
- __MACOSX/Figure 5 - supplement Figure 5 - source data/blot Figure 5 - figure supplement S5/Figure 5-S5A/._Lane-PRRX1-5S5A.tif
