# Supplementary material for: Identification of Paired-related Homeobox Protein 1 as a key mesenchymal transcription factor in pulmonary fibrosis
Source: eLife. 2023 Jun 1;12:e79840. doi: 10.7554/eLife.79840 (PMC10275639; doi:10.7554/eLife.79840)
Supplement: Figure 6—figure supplement 1—source data 1. — Labelled (.pdf) and raw (folder) blot images showed in panel B are also included. [file elife-79840-fig6-figsupp1-data1.zip]

Archive with 24 entries (21 files):
- Figure 6 - supplement figure 1 - data source/
- __MACOSX/._Figure 6 - supplement figure 1 - data source
- Figure 6 - supplement figure 1 - data source/.DS_Store
- __MACOSX/Figure 6 - supplement figure 1 - data source/._.DS_Store
- Figure 6 - supplement figure 1 - data source/Figure 6 - supplement figure 1 - data source.xlsx
- __MACOSX/Figure 6 - supplement figure 1 - data source/._Figure 6 - supplement figure 1 - data source.xlsx
- Figure 6 - supplement figure 1 - data source/Blot-SupFigures-labelled.pdf
- __MACOSX/Figure 6 - supplement figure 1 - data source/._Blot-SupFigures-labelled.pdf
- Figure 6 - supplement figure 1 - data source/Blot Figure 6 - figure supplement S1/
- __MACOSX/Figure 6 - supplement figure 1 - data source/._Blot Figure 6 - figure supplement S1
- Figure 6 - supplement figure 1 - data source/Blot Figure 6 - figure supplement S1/Figure 6-S1B/
- __MACOSX/Figure 6 - supplement figure 1 - data source/Blot Figure 6 - figure supplement S1/._Figure 6-S1B
- Figure 6 - supplement figure 1 - data source/Blot Figure 6 - figure supplement S1/.DS_Store
- __MACOSX/Figure 6 - supplement figure 1 - data source/Blot Figure 6 - figure supplement S1/._.DS_Store
- Figure 6 - supplement figure 1 - data source/Blot Figure 6 - figure supplement S1/Figure 6-S1B/.DS_Store
- __MACOSX/Figure 6 - supplement figure 1 - data source/Blot Figure 6 - figure supplement S1/Figure 6-S1B/._.DS_Store
- Figure 6 - supplement figure 1 - data source/Blot Figure 6 - figure supplement S1/Figure 6-S1B/Lane-PRRX1-6S1B-up.tif
- __MACOSX/Figure 6 - supplement figure 1 - data source/Blot Figure 6 - figure supplement S1/Figure 6-S1B/._Lane-PRRX1-6S1B-up.tif
- Figure 6 - supplement figure 1 - data source/Blot Figure 6 - figure supplement S1/Figure 6-S1B/Lane-ACTB-6S1B-up.tif
- __MACOSX/Figure 6 - supplement figure 1 - data source/Blot Figure 6 - figure supplement S1/Figure 6-S1B/._Lane-ACTB-6S1B-up.tif
- Figure 6 - supplement figure 1 - data source/Blot Figure 6 - figure supplement S1/Figure 6-S1B/Lane-PRRX1-6S1B-bottom.tiff
- __MACOSX/Figure 6 - supplement figure 1 - data source/Blot Figure 6 - figure supplement S1/Figure 6-S1B/._Lane-PRRX1-6S1B-bottom.tiff
- Figure 6 - supplement figure 1 - data source/Blot Figure 6 - figure supplement S1/Figure 6-S1B/Lane-ACTB-6S1B-bottom.tiff
- __MACOSX/Figure 6 - supplement figure 1 - data source/Blot Figure 6 - figure supplement S1/Figure 6-S1B/._Lane-ACTB-6S1B-bottom.tiff
