# Supplementary material for: Identification of Paired-related Homeobox Protein 1 as a key mesenchymal transcription factor in pulmonary fibrosis
Source: eLife. 2023 Jun 1;12:e79840. doi: 10.7554/eLife.79840 (PMC10275639; doi:10.7554/eLife.79840)
Supplement: Figure 6—figure supplement 2—source data 1. — Labelled (.pdf) and raw (folder) blot images showed in panels B and G are also included. [file elife-79840-fig6-figsupp2-data1.zip]

Archive with 28 entries (24 files):
- Figure 6 - supplement figure 2 - data source/
- __MACOSX/._Figure 6 - supplement figure 2 - data source
- Figure 6 - supplement figure 2 - data source/.DS_Store
- __MACOSX/Figure 6 - supplement figure 2 - data source/._.DS_Store
- Figure 6 - supplement figure 2 - data source/Figure 6 - supplement figure 2 - data source.xlsx
- __MACOSX/Figure 6 - supplement figure 2 - data source/._Figure 6 - supplement figure 2 - data source.xlsx
- Figure 6 - supplement figure 2 - data source/Blot Figure 6 - figure supplement S2/
- __MACOSX/Figure 6 - supplement figure 2 - data source/._Blot Figure 6 - figure supplement S2
- Figure 6 - supplement figure 2 - data source/Blot-SupFigures-labelled.pdf
- __MACOSX/Figure 6 - supplement figure 2 - data source/._Blot-SupFigures-labelled.pdf
- Figure 6 - supplement figure 2 - data source/Blot Figure 6 - figure supplement S2/Figure 6-S2B/
- __MACOSX/Figure 6 - supplement figure 2 - data source/Blot Figure 6 - figure supplement S2/._Figure 6-S2B
- Figure 6 - supplement figure 2 - data source/Blot Figure 6 - figure supplement S2/.DS_Store
- __MACOSX/Figure 6 - supplement figure 2 - data source/Blot Figure 6 - figure supplement S2/._.DS_Store
- Figure 6 - supplement figure 2 - data source/Blot Figure 6 - figure supplement S2/Figure 6-S2G/
- __MACOSX/Figure 6 - supplement figure 2 - data source/Blot Figure 6 - figure supplement S2/._Figure 6-S2G
- Figure 6 - supplement figure 2 - data source/Blot Figure 6 - figure supplement S2/Figure 6-S2B/Lane-PRRX1-6S2B.tif
- __MACOSX/Figure 6 - supplement figure 2 - data source/Blot Figure 6 - figure supplement S2/Figure 6-S2B/._Lane-PRRX1-6S2B.tif
- Figure 6 - supplement figure 2 - data source/Blot Figure 6 - figure supplement S2/Figure 6-S2B/Lane-TUB-6S2B.tif
- __MACOSX/Figure 6 - supplement figure 2 - data source/Blot Figure 6 - figure supplement S2/Figure 6-S2B/._Lane-TUB-6S2B.tif
- Figure 6 - supplement figure 2 - data source/Blot Figure 6 - figure supplement S2/Figure 6-S2G/Lane-TUB-6S2G.tiff
- __MACOSX/Figure 6 - supplement figure 2 - data source/Blot Figure 6 - figure supplement S2/Figure 6-S2G/._Lane-TUB-6S2G.tiff
- Figure 6 - supplement figure 2 - data source/Blot Figure 6 - figure supplement S2/Figure 6-S2G/Lane-COL1-6S2G.tiff
- __MACOSX/Figure 6 - supplement figure 2 - data source/Blot Figure 6 - figure supplement S2/Figure 6-S2G/._Lane-COL1-6S2G.tiff
- Figure 6 - supplement figure 2 - data source/Blot Figure 6 - figure supplement S2/Figure 6-S2G/Lane-FN1-6S2G.tiff
- __MACOSX/Figure 6 - supplement figure 2 - data source/Blot Figure 6 - figure supplement S2/Figure 6-S2G/._Lane-FN1-6S2G.tiff
- Figure 6 - supplement figure 2 - data source/Blot Figure 6 - figure supplement S2/Figure 6-S2G/Lane-PRRX1-6S2G.tiff
- __MACOSX/Figure 6 - supplement figure 2 - data source/Blot Figure 6 - figure supplement S2/Figure 6-S2G/._Lane-PRRX1-6S2G.tiff
