# Supplementary material for: Identification of Paired-related Homeobox Protein 1 as a key mesenchymal transcription factor in pulmonary fibrosis
Source: eLife. 2023 Jun 1;12:e79840. doi: 10.7554/eLife.79840 (PMC10275639; doi:10.7554/eLife.79840)
Supplement: Figure 6—figure supplement 3—source data 1. [file elife-79840-fig6-figsupp3-data1.zip]

Archive with 6 entries (5 files):
- Figure 6 - supplement figure 3 - data source/
- __MACOSX/._Figure 6 - supplement figure 3 - data source
- Figure 6 - supplement figure 3 - data source/Figure 6 - supplement figure 3 - data source.xlsx
- __MACOSX/Figure 6 - supplement figure 3 - data source/._Figure 6 - supplement figure 3 - data source.xlsx
- Figure 6 - supplement figure 3 - data source/Blot-SupFigures-labelled.pdf
- __MACOSX/Figure 6 - supplement figure 3 - data source/._Blot-SupFigures-labelled.pdf
