# Supplementary material for: Identification of Paired-related Homeobox Protein 1 as a key mesenchymal transcription factor in pulmonary fibrosis
Source: eLife. 2023 Jun 1;12:e79840. doi: 10.7554/eLife.79840 (PMC10275639; doi:10.7554/eLife.79840)
Supplement: Figure 7—source data 1. — Labelled (.pdf) and raw (folder) blot images showed in panel B are also included. [file elife-79840-fig7-data1.zip]

Archive with 16 entries (14 files):
- Figure 7 - source data/
- __MACOSX/._Figure 7 - source data
- Figure 7 - source data/ Figure  7 -source data.xlsx
- __MACOSX/Figure 7 - source data/._ Figure  7 -source data.xlsx
- Figure 7 - source data/.DS_Store
- __MACOSX/Figure 7 - source data/._.DS_Store
- Figure 7 - source data/Blot-MainFigures-labelled.pdf
- __MACOSX/Figure 7 - source data/._Blot-MainFigures-labelled.pdf
- Figure 7 - source data/ Blot Figure 7B/
- __MACOSX/Figure 7 - source data/._ Blot Figure 7B
- Figure 7 - source data/ Blot Figure 7B/Lane-FN1-7B.tif
- __MACOSX/Figure 7 - source data/ Blot Figure 7B/._Lane-FN1-7B.tif
- Figure 7 - source data/ Blot Figure 7B/Lane-COL1-7B.tif
- __MACOSX/Figure 7 - source data/ Blot Figure 7B/._Lane-COL1-7B.tif
- Figure 7 - source data/ Blot Figure 7B/Lane-ACTA2-7B.tif
- __MACOSX/Figure 7 - source data/ Blot Figure 7B/._Lane-ACTA2-7B.tif
