# Supplementary material for: Identification of Paired-related Homeobox Protein 1 as a key mesenchymal transcription factor in pulmonary fibrosis
Source: eLife. 2023 Jun 1;12:e79840. doi: 10.7554/eLife.79840 (PMC10275639; doi:10.7554/eLife.79840)
Supplement: Figure 8—source data 1. — Labelled (.pdf) and raw (folder) blot images showed in panel B are also included. [file elife-79840-fig8-data1.zip]

Archive with 18 entries (16 files):
- Figure 8 - source data/
- __MACOSX/._Figure 8 - source data
- Figure 8 - source data/.DS_Store
- __MACOSX/Figure 8 - source data/._.DS_Store
- Figure 8 - source data/Blot-MainFigures-labelled.pdf
- __MACOSX/Figure 8 - source data/._Blot-MainFigures-labelled.pdf
- Figure 8 - source data/ Figure 8 -source data.xlsx
- __MACOSX/Figure 8 - source data/._ Figure 8 -source data.xlsx
- Figure 8 - source data/ Blot Figure 8B/
- __MACOSX/Figure 8 - source data/._ Blot Figure 8B
- Figure 8 - source data/ Blot Figure 8B/Lane_FN1-B.tiff
- __MACOSX/Figure 8 - source data/ Blot Figure 8B/._Lane_FN1-B.tiff
- Figure 8 - source data/ Blot Figure 8B/Lane_ACTA2-B.tiff
- __MACOSX/Figure 8 - source data/ Blot Figure 8B/._Lane_ACTA2-B.tiff
- Figure 8 - source data/ Blot Figure 8B/Lane_TUB-B.tiff
- __MACOSX/Figure 8 - source data/ Blot Figure 8B/._Lane_TUB-B.tiff
- Figure 8 - source data/ Blot Figure 8B/Lane_COL1-B.tiff
- __MACOSX/Figure 8 - source data/ Blot Figure 8B/._Lane_COL1-B.tiff
