# Supplementary material for: Identification of Paired-related Homeobox Protein 1 as a key mesenchymal transcription factor in pulmonary fibrosis
Source: eLife. 2023 Jun 1;12:e79840. doi: 10.7554/eLife.79840 (PMC10275639; doi:10.7554/eLife.79840)
Supplement: Figure 8—figure supplement 1—source data 1. — Labelled (.pdf) and raw (folder) blot images showed in panel B are also included. [file elife-79840-fig8-figsupp1-data1.zip]

Archive with 22 entries (19 files):
- Figure 8 - supplement figure 1 - source data/
- __MACOSX/._Figure 8 - supplement figure 1 - source data
- Figure 8 - supplement figure 1 - source data/.DS_Store
- __MACOSX/Figure 8 - supplement figure 1 - source data/._.DS_Store
- Figure 8 - supplement figure 1 - source data/Blot-SupFigures-labelled.pdf
- __MACOSX/Figure 8 - supplement figure 1 - source data/._Blot-SupFigures-labelled.pdf
- Figure 8 - supplement figure 1 - source data/Figure 8 - supplement figure 1 - source data.xlsx
- __MACOSX/Figure 8 - supplement figure 1 - source data/._Figure 8 - supplement figure 1 - source data.xlsx
- Figure 8 - supplement figure 1 - source data/Figure 8 - figure supplement S1/
- __MACOSX/Figure 8 - supplement figure 1 - source data/._Figure 8 - figure supplement S1
- Figure 8 - supplement figure 1 - source data/Figure 8 - figure supplement S1/.DS_Store
- __MACOSX/Figure 8 - supplement figure 1 - source data/Figure 8 - figure supplement S1/._.DS_Store
- Figure 8 - supplement figure 1 - source data/Figure 8 - figure supplement S1/Figure 8-S1B/
- __MACOSX/Figure 8 - supplement figure 1 - source data/Figure 8 - figure supplement S1/._Figure 8-S1B
- Figure 8 - supplement figure 1 - source data/Figure 8 - figure supplement S1/Figure 8-S1B/Lane-FN1-8S1B.tiff
- __MACOSX/Figure 8 - supplement figure 1 - source data/Figure 8 - figure supplement S1/Figure 8-S1B/._Lane-FN1-8S1B.tiff
- Figure 8 - supplement figure 1 - source data/Figure 8 - figure supplement S1/Figure 8-S1B/Lane_TUB-8S1B.tiff
- __MACOSX/Figure 8 - supplement figure 1 - source data/Figure 8 - figure supplement S1/Figure 8-S1B/._Lane_TUB-8S1B.tiff
- Figure 8 - supplement figure 1 - source data/Figure 8 - figure supplement S1/Figure 8-S1B/Lane-COL1-8S1B.tiff
- __MACOSX/Figure 8 - supplement figure 1 - source data/Figure 8 - figure supplement S1/Figure 8-S1B/._Lane-COL1-8S1B.tiff
- Figure 8 - supplement figure 1 - source data/Figure 8 - figure supplement S1/Figure 8-S1B/Lane-ACTA2-8S1B.tiff
- __MACOSX/Figure 8 - supplement figure 1 - source data/Figure 8 - figure supplement S1/Figure 8-S1B/._Lane-ACTA2-8S1B.tiff
